# Supplementary material for: The Glycogen Synthase Kinase 3α and β Isoforms Differentially Regulates Interleukin-12p40 Expression in Endothelial Cells Stimulated with Peptidoglycan from Staphylococcus aureus
Source: PLoS One. 2015 Jul 22;10(7):e0132867. doi: 10.1371/journal.pone.0132867 (PMC4511647; doi:10.1371/journal.pone.0132867)
Supplement: S1 Dataset — (XLSX) [file pone.0132867.s006.xlsx]

## Sheet: Hoja1
Sample	OD b-catenin-1	OD b-actin-1	OD b-catenin-2	OD b-actin-2	OD b-catenin-3	OD b-actin-3	Relative units(b-catenin/b-actin)_1	Relative units(b-catenin/b-actin)_2	Relative units(b-catenin/b-actin)_3
untransfected	2234.53	4801.46	2456.87	5326.36	2580.38	5632.32	0.465386	0.461267	0.458138
siRNA control	2004.32	4867.2	2460.34	5237.39	2634.43	5745.43	0.411802	0.469765	0.458526
siRNA GSK3a1	4045.32	4802.32	4723.43	5134.45	5187.43	5435.38	0.842368	0.919949	0.954383
siRNA GSK3b1	4212.32	5232.43	4783.32	5247.26	5219.33	5734.34	0.805041	0.911584	0.910188
						Normalized values
						Exp.1	Exp.2	Exp.3	Mean	STD
						1	1	1	1	0
						0.88486	1.01842	1.00085	0.968043	0.072573
						1.81004	1.9944	2.08317	1.96254	0.139327
						1.72983	1.97626	1.98671	1.8976	0.145386
