# Supplementary material for: The Glycogen Synthase Kinase 3α and β Isoforms Differentially Regulates Interleukin-12p40 Expression in Endothelial Cells Stimulated with Peptidoglycan from Staphylococcus aureus
Source: PLoS One. 2015 Jul 22;10(7):e0132867. doi: 10.1371/journal.pone.0132867 (PMC4511647; doi:10.1371/journal.pone.0132867)
Supplement: S2 Dataset — (XLSX) [file pone.0132867.s007.xlsx]

## Sheet: Hoja1
Sample	OD (450nm) Exp.1	OD (450nm) Exp.2	OD (450nm) Exp.3	OD(450)-blank Exp.1	OD(450)-blank Exp.2	OD(450)-blank Exp.3	IL-12p40 Calculated concentration Exp.1	IL-12p40 Calculated concentration Exp.2	IL-12p40 Calculated concentration Exp.3	Mean	Stándar Deviation
Control	0.237	0.236	0.239	0.181	0.18	0.183	110.5	105.5	120.5	112.167	7.63763
Control+PGN	0.249	0.252	0.261	0.193	0.196	0.205	170.5	185.5	230.5	195.5	31.225
Vector	0.233	0.231	0.239	0.177	0.175	0.183	90.5	80.5	120.5	97.1667	20.8167
Vector+PGN	0.261	0.275	0.271	0.205	0.219	0.215	230.5	300.5	280.5	270.5	36.0555
siRNA GSK3A	0.24	0.241	0.253	0.184	0.185	0.197	125.5	130.5	190.5	148.833	36.1709
siRNA GSK3A +PGN	0.32	0.323	0.308	0.264	0.267	0.252	525.5	540.5	465.5	510.5	39.6863
Stándar curve IL-12p40 concentration (pg/mL)	OD (450nm)	OD (450nm)-blank
2000	0.645	0.589
1000	0.44	0.384
500	0.337	0.281
250	0.271	0.215
125	0.248	0.192
62.5	0.222	0.166
31.25	0.215	0.159
0	0.208	0.152
Empty well	0.056
