# Supplementary material for: The Glycogen Synthase Kinase 3α and β Isoforms Differentially Regulates Interleukin-12p40 Expression in Endothelial Cells Stimulated with Peptidoglycan from Staphylococcus aureus
Source: PLoS One. 2015 Jul 22;10(7):e0132867. doi: 10.1371/journal.pone.0132867 (PMC4511647; doi:10.1371/journal.pone.0132867)
Supplement: S3 Dataset — (XLSX) [file pone.0132867.s008.xlsx]

## Sheet: Hoja1
Sample	OD (450nm) Exp1	OD (450nm) Exp.2	OD (450nm) Exp.3	OD(450)-blank Exp.1	OD(450)-blank Exp.2	OD(450)-blank Exp.3	IL-12p40 Calculated concentration Exp.1	IL-12p40 Calculated concentration Exp.2	IL-12p40 Calculated concentration Exp.3	Mean	Stándar Deviation
Control	0.252	0.244	0.246	0.196	0.188	0.19	185.5	145.5	155.5	162.167	20.8167
Control+PGN	0.262	0.265	0.266	0.206	0.209	0.21	235.5	250.5	255.5	247.167	10.4083
Vector	0.234	0.234	0.241	0.178	0.178	0.185	95.5	95.5	130.5	107.167	20.2073
Vector+PGN	0.266	0.278	0.264	0.21	0.222	0.208	255.5	315.5	245.5	272.167	37.8594
siRNA GSK3B	0.231	0.228	0.223	0.175	0.172	0.167	80.5	65.5	40.5	62.1667	20.2073
siRNA GSK3B +PGN	0.219	0.221	0.221	0.163	0.165	0.165	20.5	30.5	30.5	27.1667	5.7735
Stándar curve IL-12p40 concentration (pg/mL)	OD (450nm)	OD (450nm)-blank
2000	0.645	0.589
1000	0.44	0.384
500	0.337	0.281
250	0.271	0.215
125	0.248	0.192
62.5	0.222	0.166
31.25	0.215	0.159
0	0.208	0.152
blank well	0.056
