# Supplementary material for: The Glycogen Synthase Kinase 3α and β Isoforms Differentially Regulates Interleukin-12p40 Expression in Endothelial Cells Stimulated with Peptidoglycan from Staphylococcus aureus
Source: PLoS One. 2015 Jul 22;10(7):e0132867. doi: 10.1371/journal.pone.0132867 (PMC4511647; doi:10.1371/journal.pone.0132867)
Supplement: S4 Dataset — (XLSX) [file pone.0132867.s009.xlsx]

## Sheet: Hoja1
Sample	OD (450nm) Exp.1	OD (450nm) Exp.2	OD (450nm) Exp.3	OD(450)-blank Exp.1	OD(450)-blank Exp.2	OD(450)-blank Exp.3	IL-12p40 Calculated concentration Exp.1	IL-12p40 Calculated concentration Exp.2	IL-12p40 Calculated concentration Exp.3	Mean	Stándar Deviation
Control	0.229	0.228	0.228	0.173	0.172	0.172	95.5	90.5	90.5	92.1667	2.88675
Control+PGN	0.238	0.246	0.249	0.182	0.19	0.193	140.5	180.5	195.5	172.167	28.4312
Vector	0.233	0.223	0.238	0.177	0.167	0.182	115.5	65.5	140.5	107.167	38.1881
Vector+PGN	0.248	0.258	0.254	0.192	0.202	0.198	190.5	240.5	220.5	217.167	25.1661
siRNA GSK3A2	0.243	0.24	0.235	0.187	0.184	0.179	165.5	150.5	125.5	147.167	20.2073
siRNA GSK3A2 +PGN	0.314	0.305	0.318	0.258	0.249	0.262	520.5	475.5	540.5	512.167	33.2916
siRNA GSK3A-3	0.246	0.231	0.238	0.19	0.175	0.182	180.5	105.5	140.5	142.167	37.5278
siRNA GSK3A-3 + PGN	0.322	0.323	0.334	0.266	0.267	0.278	560.5	565.5	620.5	582.167	33.2916
siRNA GSK3B-1	0.225	0.226	0.225	0.169	0.17	0.169	75.5	80.5	75.5	77.1667	2.88675
siRNA GSK3B-1 + PGN	0.221	0.22	0.217	0.165	0.164	0.161	55.5	50.5	35.5	47.1667	10.4083
siRNA GSK3B-2	0.228	0.232	0.225	0.172	0.176	0.169	90.5	110.5	75.5	92.1667	17.5594
siRNA GSK3B-2 + PGN	0.22	0.215	0.22	0.164	0.159	0.164	50.5	25.5	50.5	42.1667	14.4338
Stándar curve IL-12p40 concentration (pg/mL)	OD (450nm)	OD (450nm)-blank
2000	0.636	0.58
1000	0.431	0.375
500	0.326	0.27
250	0.266	0.21
125	0.243	0.187
62.5	0.222	0.166
31.25	0.21	0.154
0	0.201	0.145
